# Supplementary material for: Nanocarriers in Ungual Drug Delivery
Source: Pharmaceutics. 2025 Aug 15;17(8):1060. doi: 10.3390/pharmaceutics17081060 (PMC12389257; doi:10.3390/pharmaceutics17081060)
Supplement: Supplementary file 1 [file pharmaceutics-17-01060-s001.zip]

Archive with 1 entries (1 files):
- pharmaceutics-3796612-supplementary.pdf
